# Supplementary material for: Precise tumor immune rewiring via synthetic CRISPRa circuits gated by concurrent gain/loss of transcription factors
Source: Nat Commun. 2022 Mar 18;13:1454. doi: 10.1038/s41467-022-29120-y (PMC8933567; doi:10.1038/s41467-022-29120-y)
Supplement: Supplementary file 5 — Supplementary Data 1 [file 41467_2022_29120_MOESM5_ESM.xls]

## Sheet: Supplementary Data 1
Supplementary Data 1: Sequences for key constructs
Name of the construct	Sequence
pCMV-mRuby-linker-stop-EGFP	cgttacataacttacggtaaatggcccgcctggctgaccgcccaacgacccccgcccattgacgtcaataatgacgtatgttcccatagtaacgccaatagggactttccattgacgtcaatgggtggagtatttacggtaaactgcccacttggcagtacatcaagtgtatcatatgccaagtacgccccctattgacgtcaatgacggtaaatggcccgcctggcattatgcccagtacatgaccttatgggactttcctacttggcagtacatctacgtattagtcatcgctattaccatggtgatgcggttttggcagtacatcaatgggcgtggatagcggtttgactcacggggatttccaagtctccaccccattgacgtcaatgggagttt…
U6-sgCUT	gagggcctatttcccatgattccttcatatttgcatatacgatacaaggctgttagagagataattggaattaatttgactgtaaacacaaagatattagtacaaaatacgtgacgtagaaagtaataatttcttgggtagtttgcagttttaaaattatgttttaaaatggactatcatatgcttaccgtaacttgaaagtatttcgatttcttggctttatatatcttgtggaaaggacgaaacaccggcttgtagatggccatggcggttttagagctagaaatagcaagttaaaataaggctagtccgttatcaacttgaaaaagtggcaccgagtcggtgctttttt
CMV-HH-sgCUT-HDV	cgttacataacttacggtaaatggcccgcctggctgaccgcccaacgacccccgcccattgacgtcaataatgacgtatgttcccatagtaacgccaatagggactttccattgacgtcaatgggtggagtatttacggtaaactgcccacttggcagtacatcaagtgtatcatatgccaagtacgccccctattgacgtcaatgacggtaaatggcccgcctggcattatgcccagtacatgaccttatgggactttcctacttggcagtacatctacgtattagtcatcgctattaccatggtgatgcggttttggcagtacatcaatgggcgtggatagcggtttgactcacggggatttccaagtctccaccccattgacgtcaatgggagttt…
5xISRE-miniCMV-dCas9-KRAB	atcatgtctggatccaagctagtttcactttccctagtttcactttccctagtttcactttccctagtttcactttccctagtttcactttccctgcggagactctaggcgtgtacggtgggaggcctatataagcagagctcgtttagtgaaccgtcagatcgccgagctagcaccatgggacctaagaaaaagaggaaggtggcggccgctgactacaaagaccatgacggtgattataaagatcatgacatcgactacaaggatgacgatgacaagtctagagacaagaaatactctattggactggctatcgggacaaactccgttggctgggccgtcataaccgacgagtataaggtgccaagcaagaaattcaaggtgctgggtaatactgac…
CMV-HH-sgCon-i-HDV	cgttacataacttacggtaaatggcccgcctggctgaccgcccaacgacccccgcccattgacgtcaataatgacgtatgttcccatagtaacgccaatagggactttccattgacgtcaatgggtggagtatttacggtaaactgcccacttggcagtacatcaagtgtatcatatgccaagtacgccccctattgacgtcaatgacggtaaatggcccgcctggcattatgcccagtacatgaccttatgggactttcctacttggcagtacatctacgtattagtcatcgctattaccatggtgatgcggttttggcagtacatcaatgggcgtggatagcggtttgactcacggggatttccaagtctccaccccattgacgtcaatgggagttt…
CMV-HH-sgTGTi-HDV	cgttacataacttacggtaaatggcccgcctggctgaccgcccaacgacccccgcccattgacgtcaataatgacgtatgttcccatagtaacgccaatagggactttccattgacgtcaatgggtggagtatttacggtaaactgcccacttggcagtacatcaagtgtatcatatgccaagtacgccccctattgacgtcaatgacggtaaatggcccgcctggcattatgcccagtacatgaccttatgggactttcctacttggcagtacatctacgtattagtcatcgctattaccatggtgatgcggttttggcagtacatcaatgggcgtggatagcggtttgactcacggggatttccaagtctccaccccattgacgtcaatgggagttt…
CMV-T-EGFP-pest	cgttacataacttacggtaaatggcccgcctggctgaccgcccaacgacccccgcccattgacgtcaataatgacgtatgttcccatagtaacgccaatagggactttccattgacgtcaatgggtggagtatttacggtaaactgcccacttggcagtacatcaagtgtatcatatgccaagtacgccccctattgacgtcaatgacggtaaatggcccgcctggcattatgcccagtacatgaccttatgggactttcctacttggcagtacatctacgtattagtcatcgctattaccatggtgatgcggttttggcagtacatcaatgggcgtggatagcggtttgactcacggggatttccaagtctccaccccattgacgtcaatgggagttt…
5xISRE-miniCMV-dCas9-BGH	atcatgtctggatccaagctagtttcactttccctagtttcactttccctagtttcactttccctagtttcactttccctagtttcactttccctgcggagactctaggcgtgtacggtgggaggcctatataagcagagctcgtttagtgaaccgtcagatcgccgagctagcaccatgggacctaagaaaaagaggaaggtggcggccgctgactacaaagaccatgacggtgattataaagatcatgacatcgactacaaggatgacgatgacaagtctagagacaagaaatactctattggactggctatcgggacaaactccgttggctgggccgtcataaccgacgagtataaggtgccaagcaagaaattcaaggtgctgggtaatactgac…
5xISRE-miniCMV-HH-sgTGTa-2xMS2-HDV-EF1A-MPH	atcatgtctggatccaagctagtttcactttccctagtttcactttccctagtttcactttccctagtttcactttccctagtttcactttccctgcggagactctaggcgtgtacggtgggaggcctatataagcagagctcgtttagtgaaccgtcagatcgccgagctagcacaccgtctgacctgatgagtccgtgaggacgaaacgagtaagctcgtcgtcagatccgctagcgctacgttttagagctaggccaacatgaggatcacccatgtctgcagggcctagcaagttaaaataaggctagtccgttatcaacttggccaacatgaggatcacccatgtctgcagggccaagtggcaccgagtcggtgctttttttggccggcatggtc…
3xT-miniCMV-EGFP	gtcagatccgctagcgctaccgggagtgtcagatccgctagcgctaccgggagtgtcagatccgctagcgctaccgggagttaggcgtgtacggtgggaggcctatataagcagagctcgtttagtgaacggtcagatcgcgaattcttagcacgccaccatggtgagcaagggcgaggagctgttcaccggggtggtgcccatcctggtcgagctggacggcgacgtaaacggccacaagttcagcgtgtccggcgagggcgagggcgatgccacctacggcaagctgaccctgaagttcatctgcaccaccggcaagctgcccgtgccctggcccaccctcgtgaccaccctgacctacggcgtgcagtgcttcagccgctaccccgaccacatgaa…
5xISRE-miniCMV-HH-sgTGTi-HDV	atcatgtctggatccaagctagtttcactttccctagtttcactttccctagtttcactttccctagtttcactttccctagtttcactttccctgcggagactctaggcgtgtacggtgggaggcctatataagcagagctcgtttagtgaaccgtcagatcgcagatctgcgatctaagtaagctttctgacctgatgagtccgtgaggacgaaacgagtaagctcgtcgtcagatccgctagcgctacgttttagagctagaaatagcaagttaaaataaggctagtccgttatcaacttgaaaaagtggcaccgagtcggtgcttttggccggcatggtcccagcctcctcgctggcgccggctgggcaacatgcttcggcatggcgaatgggac
U6-sgLuc	gagggcctatttcccatgattccttcatatttgcatatacgatacaaggctgttagagagataattggaattaatttgactgtaaacacaaagatattagtacaaaatacgtgacgtagaaagtaataatttcttgggtagtttgcagttttaaaattatgttttaaaatggactatcatatgcttaccgtaacttgaaagtatttcgatttcttggctttatatatcttgtggaaaggacgaaacaccggatgataactggtccgcaggttttagagctagaaatagcaagttaaaataaggctagtccgttatcaacttgaaaaagtggcaccgagtcggtgcttttt
U6-sg#1-i	gagggcctatttcccatgattccttcatatttgcatatacgatacaaggctgttagagagataattggaattaatttgactgtaaacacaaagatattagtacaaaatacgtgacgtagaaagtaataatttcttgggtagtttgcagttttaaaattatgttttaaaatggactatcatatgcttaccgtaacttgaaagtatttcgatttcttggctttatatatcttgtggaaaggacgaaacaccgaactagggaaagtgaaactagttttagagctagaaatagcaagttaaaataaggctagtccgttatcaacttgaaaaagtggcaccgagtcggtgcttttt
5xISRE-#2-i-miniCMV-#2-I	atcatgtctggatccaagctagtttcactttccctagtttcactttccctagtttcactttccctagtttcactttccctagtttcactttccctgcggagactcgaacacaaagcatagactgcgggtaggcgtgtacggtgggaggcctatataagcagagctcgtttagtgaaccgtcagatcgccgagctaggaacacaaagcatagactgcggg
5xISRE-#3-i-miniCMV-#3-I	atcatgtctggatccaagctagtttcactttccctagtttcactttccctagtttcactttccctagtttcactttccctagtttcactttccctgcggagactcggccctgcaatgtcaagggagggtaggcgtgtacggtgggaggcctatataagcagagctcgtttagtgaaccgtcagatcgccgagctagggccctgcaatgtcaagggaggg
HH-sg#2-i-HDV	gtgttcctgatgagtccgtgaggacgaaacgagtaagctcgtcgaacacaaagcatagactgcgttttagagctagaaatagcaagttaaaataaggctagtccgttatcaacttgaaaaagtggcaccgagtcggtgcttttggccggcatggtcccagcctcctcgctggcgccggctgggcaacatgcttcggcatggcgaatgggac
HH-sg#3-i-HDV	agggccctgatgagtccgtgaggacgaaacgagtaagctcgtcggccctgcaatgtcaagggagttttagagctagaaatagcaagttaaaataaggctagtccgttatcaacttgaaaaagtggcaccgagtcggtgcttttggccggcatggtcccagcctcctcgctggcgccggctgggcaacatgcttcggcatggcgaatgggac
HH-sg#5-i-HDV	gcgtgtctgatgagtccgtgaggacgaaacgagtaagctcgtcacacgcctagagtctccgcagttttagagctagaaatagcaagttaaaataaggctagtccgttatcaacttgaaaaagtggcaccgagtcggtgcttttggccggcatggtcccagcctcctcgctggcgccggctgggcaacatgcttcggcatggcgaatgggac
HH-sg#4-i-HDV	tagcacctgatgagtccgtgaggacgaaacgagtaagctcgtcgtgctagctcggcgatctgagttttagagctagaaatagcaagttaaaataaggctagtccgttatcaacttgaaaaagtggcaccgagtcggtgcttttggccggcatggtcccagcctcctcgctggcgccggctgggcaacatgcttcggcatggcgaatgggac
5xISRE-#4-i-miniCMV-#4-i-dCas9	atcatgtctggatccaagctagtttcactttccctagtttcactttccctagtttcactttccctagtttcactttccctagtttcactttccctgcggagactcgttaacccgtcagatcgccgagctagcactaggcgtgtacggtgggaggcctatataagcagagctcgtttagtgaaccgtcagatcgccgagctagcaccatgggacctaagaaaaagaggaaggtggcggccgctgactacaaagaccatgacggtgattataaagatcatgacatcgactacaaggatgacgatgacaagtctagagacaagaaatactctattggactggctatcgggacaaactccgttggctgggccgtcataaccgacgagtataaggtgccaagca…
5xISRE-4-i-miniCMV-4-i-HH-sgTGTa-HDV-5xISRE-4-i-miniCMV-4-i-MPH	atcatgtctggatccaagctagtttcactttccctagtttcactttccctagtttcactttccctagtttcactttccctagtttcactttccctgcggagactcgttaacccgtcagatcgccgagctagcactaggcgtgtacggtgggaggcctatataagcagagctcgtttagtgaaccgtcagatcgccgagctagcacaccgtctgacctgatgagtccgtgaggacgaaacgagtaagctcgtcgtcagatccgctagcgctacgttttagagctaggccaacatgaggatcacccatgtctgcagggcctagcaagttaaaataaggctagtccgttatcaacttggccaacatgaggatcacccatgtctgcagggccaagtggcaccg…
5xNFκBRE-miniCMV-HH-sgCtrl-HDV	tggggactttccgctggggactttccgctggggactttccgctggggactttccgctggggactttccgcttaggcgtgtacggtgggaggcctatataagcagagctcgtttagtgaaccgtcagatcgcagatctgcgatctaagtaagcttcgcctactgatgagtccgtgaggacgaaacgagtaagctcgtctaggcgttttgcgctgcttcgttttagagctagaaatagcaagttaaaataaggctagtccgttatcaacttgaaaaagtggcaccgagtcggtgcttttggccggcatggtcccagcctcctcgctggcgccggctgggcaacatgcttcggcatggcgaatgggac
5xNFκBRE-miniCMV-HH-sg4-i-HDV	tggggactttccgctggggactttccgctggggactttccgctggggactttccgctggggactttccgcttaggcgtgtacggtgggaggcctatataagcagagctcgtttagtgaaccgtcagatcgcagatctgcgatctaagtaagctttagcacctgatgagtccgtgaggacgaaacgagtaagctcgtcgtgctagctcggcgatctgagttttagagctagaaatagcaagttaaaataaggctagtccgttatcaacttgaaaaagtggcaccgagtcggtgcttttggccggcatggtcccagcctcctcgctggcgccggctgggcaacatgcttcggcatggcgaatgggac
3xHRE-miniCMV-luciferase	tgtcacgtcctgcacgactctagttgtcacgtcctgcacgactctagttgtcacgtcctgcacgactctagttaggcgtgtacggtgggaggcctatataagcagagctcgtttagtgaaccgtcagatcgcctcgagatctgcgatctaagtaagcttggcattccggtactgttggtaaagccaccatggccgatgctaagaacattaagaagggccctgctcccttctaccctctggaggatggcaccgctggcgagcagctgcacaaggccatgaagaggtatgccctggtgcctggcaccattgccttcaccgatgcccacattgaggtggacatcacctatgccgagtacttcgagatgtctgtgcgcctggccgaggccatgaagaggtacg…
pM2-LUC	caggtgcctgtcgggtcactagtgtgaacgctgcgcgtagtctgggcgggattgggccggttcagtgggcaggttgactcagcttttcctcttgagctggtcaagttcagacacgttccgaaactgcagtaaaaggagttaagtcctgacttgtctccagctggggctatttaaaccatgcattttcccagctgtgttcactcgagatctgcgatctaagtaagcttggcattccggtactgttggtaaagccaccatggaagacgccaaaaacataaagaaaggcccggcgccattctatccgctggaagatggaaccgctggagagcaactgcataaggctatgaagagatacgccctggttcctggaacaattgcttttacagatgcacatatcga…
3xHRE-miniCMV-dCas9	tgtcacgtcctgcacgactctagttgtcacgtcctgcacgactctagttgtcacgtcctgcacgactctagtgaattctaggcgtgtacggtgggaggcctatataagcagagctcgtttagtgaaccgtcagatcgccgagctagcaccatgggacctaagaaaaagaggaaggtggcggccgctgactacaaagaccatgacggtgattataaagatcatgacatcgactacaaggatgacgatgacaagtctagagacaagaaatactctattggactggctatcgggacaaactccgttggctgggccgtcataaccgacgagtataaggtgccaagcaagaaattcaaggtgctgggtaatactgaccgccattcaatcaagaagaacctgatc…
3xHRE-miniCMV-HH-sgTGTa-HDV-3xHRE-miniCMV-MPH	tgtcacgtcctgcacgactctagttgtcacgtcctgcacgactctagttgtcacgtcctgcacgactctagtgaattctaggcgtgtacggtgggaggcctatataagcagagctcgtttagtgaaccgtcagatcgccgagctagcacaccgtctgacctgatgagtccgtgaggacgaaacgagtaagctcgtcgtcagatccgctagcgctacgttttagagctaggccaacatgaggatcacccatgtctgcagggcctagcaagttaaaataaggctagtccgttatcaacttggccaacatgaggatcacccatgtctgcagggccaagtggcaccgagtcggtgctttttttggccggcatggtcccagcctcctcgctggcgccggctggg…
pM2-HH-sg#4-i-HDV	caggtgcctgtcgggtcactagtgtgaacgctgcgcgtagtctgggcgggattgggccggttcagtgggcaggttgactcagcttttcctcttgagctggtcaagttcagacacgttccgaaactgcagtaaaaggagttaagtcctgacttgtctccagctggggctatttaaaccatgcattttcccagctgtgttcactcgagatctgcgatctaagtaagctttagcacctgatgagtccgtgaggacgaaacgagtaagctcgtcgtgctagctcggcgatctgagttttagagctagaaatagcaagttaaaataaggctagtccgttatcaacttgaaaaagtggcaccgagtcggtgctttt ggccggcatggtcccagcctcctcgctg…
3xHRE-miniCMV-dCas9-IRES2-MPH-HH-sgT-HDV	tgtcacgtcctgcacgactctagttgtcacgtcctgcacgactctagttgtcacgtcctgcacgactctagtgaattctaggcgtgtacggtgggaggcctatataagcagagctcgtttagtgaaccgtcagatcgccgagctagcaccatgggacctaagaaaaagaggaaggtggcggccgctgactacaaagaccatgacggtgattataaagatcatgacatcgactacaaggatgacgatgacaagtctagagacaagaaatactctattggactggctatcgggacaaactccgttggctgggccgtcataaccgacgagtataaggtgccaagcaagaaattcaaggtgctgggtaatactgaccgccattcaatcaagaagaacctgatc…
CMV-HA-AcrIIA4-IRES2-mRuby-HA	gacattgattattgactagttattaatagtaatcaattacggggtcattagttcatagcccatatatggagttccgcgttacataacttacggtaaatggcccgcctggctgaccgcccaacgacccccgcccattgacgtcaataatgacgtatgttcccatagtaacgccaatagggactttccattgacgtcaatgggtggagtatttacggtaaactgcccacttggcagtacatcaagtgtatcatatgccaagtacgccccctattgacgtcaatgacggtaaatggcccgcctggcattatgcccagtacatgaccttatgggactttcctacttggcagtacatctacgtattagtcatcgctattaccatggtgatgcggttttggcagt…
CMV-HA-AcrIIA4max-IRES2-mRuby-HA	gacattgattattgactagttattaatagtaatcaattacggggtcattagttcatagcccatatatggagttccgcgttacataacttacggtaaatggcccgcctggctgaccgcccaacgacccccgcccattgacgtcaataatgacgtatgttcccatagtaacgccaatagggactttccattgacgtcaatgggtggagtatttacggtaaactgcccacttggcagtacatcaagtgtatcatatgccaagtacgccccctattgacgtcaatgacggtaaatggcccgcctggcattatgcccagtacatgaccttatgggactttcctacttggcagtacatctacgtattagtcatcgctattaccatggtgatgcggttttggcagt…
CMV-dCas9	gacattgattattgactagttattaatagtaatcaattacggggtcattagttcatagcccatatatggagttccgcgttacataacttacggtaaatggcccgcctggctgaccgcccaacgacccccgcccattgacgtcaataatgacgtatgttcccatagtaacgccaatagggactttccattgacgtcaatgggtggagtatttacggtaaactgcccacttggcagtacatcaagtgtatcatatgccaagtacgccccctattgacgtcaatgacggtaaatggcccgcctggcattatgcccagtacatgaccttatgggactttcctacttggcagtacatctacgtattagtcatcgctattaccatggtgatgcggttttggcagt…
U6-sgTGTa-EF1A-MPH	gagggcctatttcccatgattccttcatatttgcatatacgatacaaggctgttagagagataattggaattaatttgactgtaaacacaaagatattagtacaaaatacgtgacgtagaaagtaataatttcttgggtagtttgcagttttaaaattatgttttaaaatggactatcatatgcttaccgtaacttgaaagtatttcgatttcttggctttatatatcttgtggaaaggacgaaacaccggtcagatccgctagcgctacgttttagagctaggccaacatgaggatcacccatgtctgcagggcctagcaagttaaaataaggctagtccgttatcaacttggccaacatgaggatcacccatgtctgcagggccaagtggcaccgag…
pSur-dCas9-IRES2-MPH-HH-sgT-HDV	acgcgttctttgaaagcagtcgagggggcgctaggtgtgggcagggacgagctggcgcggcgtcgctgggtgcaccgcgaccacgggcagagccacgcggcgggaggactacaactcccggcacaccccgcgccgccccgcctctactcccagaaggccgcggggggtggaccgcctaagagggcgtgcgctcccgacatgccccgcggcgcgccattaaccgccagatttgaatcgcgggacccgttggcagaggtggcggcggcggcgctagcaccatgggacctaagaaaaagaggaaggtggcggccgctgactacaaagaccatgacggtgattataaagatcatgacatcgactacaaggatgacgatgacaagtctagagacaagaaatact…
pM2-Con	caggtgcctgtcgggtcactagtgtgaacgctgcgcgtagtctgggcgggattgggccggttcagtgggcaggttgactcagcttttcctcttgagctggtcaagttcagacacgttccgaaactgcagtaaaaggagttaagtcctgacttgtctccagctggggctatttaaaccatgcattttcccagctgtgttcactcgaggccaccaacatcaacgacctgatccgggaaatcaagaacaaggactacaccgtgaagctgagcggaacagacagcaacagcatcacccagctgatcatcagagtgaacaacgacggcaacgagtacgtgatctctgaaagcgagaacgagagcatcgtggaaaagttcatcagcgccttcaagaacggctgga…
pM2-AcrIIA4max	caggtgcctgtcgggtcactagtgtgaacgctgcgcgtagtctgggcgggattgggccggttcagtgggcaggttgactcagcttttcctcttgagctggtcaagttcagacacgttccgaaactgcagtaaaaggagttaagtcctgacttgtctccagctggggctatttaaaccatgcattttcccagctgtgttcactcgaggccaccatgaacatcaacgacctgatccgggaaatcaagaacaaggactacaccgtgaagctgagcggaacagacagcaacagcatcacccagctgatcatcagagtgaacaacgacggcaacgagtacgtgatctctgaaagcgagaacgagagcatcgtggaaaagttcatcagcgccttcaagaacggct…
pM2-eGFP	caggtgcctgtcgggtcactagtgtgaacgctgcgcgtagtctgggcgggattgggccggttcagtgggcaggttgactcagcttttcctcttgagctggtcaagttcagacacgttccgaaactgcagtaaaaggagttaagtcctgacttgtctccagctggggctatttaaaccatgcattttcccagctgtgttcactcgaggccaccatggtgagcaagggcgaggagctgttcaccggggtggtgcccatcctggtcgagctggacggcgacgtaaacggccacaagttcagcgtgtccggcgagggcgagggcgatgccacctacggcaagctgaccctgaagttcatctgcaccaccggcaagctgcccgtgccctggcccaccctcgtga…
PGK-mCherry	Gggtaggggaggcgcttttcccaaggcagtctggagcatgcgctttagcagccccgctgggcacttggcgctacacaagtggcctctggcctcgcacacattccacatccaccggtaggcgccaaccggctccgttctttggtggccccttcgcgccaccttctactcctcccctagtcaggaagttcccccccgccccgcagctcgcgtcgtgcaggacgtgacaaatggaagtagcacgtctcactagtctcgtgcagatggacagcaccgctgagcaatggaagcgggtaggcctttggggcagcggccaatagcagctttgctccttcgctttctgggctcagaggctgggaaggggtgggtccgggggcgggctcaggggcgggctcaggggcg…
Psur-dCas9-PGK-BSD (non-fluorescent, LVNF)	acgcgttctttgaaagcagtcgagggggcgctaggtgtgggcagggacgagctggcgcggcgtcgctgggtgcaccgcgaccacgggcagagccacgcggcgggaggactacaactcccggcacaccccgcgccgccccgcctctactcccagaaggccgcggggggtggaccgcctaagagggcgtgcgctcccgacatgccccgcggcgcgccattaaccgccagatttgaatcgcgggacccgttggcagaggtggcggcggcggcgctagcaccatgggacctaagaaaaagaggaaggtggcggccgctgactacaaagaccatgacggtgattataaagatcatgacatcgactacaaggatgacgatgacaagtctagagacaagaaatact…
P2-AcrIIA4max-U6-sgmIfng8-U6-sgIfng5-EF1A-MPH-PGK-puromycin (non-fluorescent, LVNF)	caggtgcctgtcgggtcactagtgtgaacgctgcgcgtagtctgggcgggattgggccggttcagtgggcaggttgactcagcttttcctcttgagctggtcaagttcagacacgttccgaaactgcagtaaaaggagttaagtcctgacttgtctccagctggggctatttaaaccatgcattttcccagctgtgttcactcgaggccaccatgaacatcaacgacctgatccgggaaatcaagaacaaggactacaccgtgaagctgagcggaacagacagcaacagcatcacccagctgatcatcagagtgaacaacgacggcaacgagtacgtgatctctgaaagcgagaacgagagcatcgtggaaaagttcatcagcgccttcaagaacggct…
Psur-dCas9-PGK-mCherry (fluorescence-labeled, LVFL)	acgcgttctttgaaagcagtcgagggggcgctaggtgtgggcagggacgagctggcgcggcgtcgctgggtgcaccgcgaccacgggcagagccacgcggcgggaggactacaactcccggcacaccccgcgccgccccgcctctactcccagaaggccgcggggggtggaccgcctaagagggcgtgcgctcccgacatgccccgcggcgcgccattaaccgccagatttgaatcgcgggacccgttggcagaggtggcggcggcggcgctagcaccatgggacctaagaaaaagaggaaggtggcggccgctgactacaaagaccatgacggtgattataaagatcatgacatcgactacaaggatgacgatgacaagtctagagacaagaaatact…
P2-AcrIIA4max-U6-sgmIfng8-U6-sgIfng5-EF1A-MPH-PGK-GFP (fluorescence-labeled, LVFL)	caggtgcctgtcgggtcactagtgtgaacgctgcgcgtagtctgggcgggattgggccggttcagtgggcaggttgactcagcttttcctcttgagctggtcaagttcagacacgttccgaaactgcagtaaaaggagttaagtcctgacttgtctccagctggggctatttaaaccatgcattttcccagctgtgttcactcgaggccaccatgaacatcaacgacctgatccgggaaatcaagaacaaggactacaccgtgaagctgagcggaacagacagcaacagcatcacccagctgatcatcagagtgaacaacgacggcaacgagtacgtgatctctgaaagcgagaacgagagcatcgtggaaaagttcatcagcgccttcaagaacggct…
p53 knock in template sgA-L-HR-wt p53-P2A-BSD-R-HR-sgA	gagatcgagtgccgcatcaccggatgagacactgatgggcgtacttagagatttgccatgaagtgggtttgaagaatggagctgtgtgtgaaatggtggatggggggggggagtccctccccagagggaagggaagagagatgagatgtagggtgcagatgtaggggggcttggggctagaagtacctccctgattacctgttccttgaagcagtgtgtggttcgagaagctgataggaagccaggccaaggcttgagcagcctgaataaaagacggaagagctgccccattcctgcttctctggaaatggtgtccctcacggccatcttgggtcctgacttcttctcaaaggagcctggccgacttcttggatacttgtaactttgcgctttcccacc…
sgRNAs placed in tandem in some experiments for activation of human IFNG: U6-sghIFNG3-U6-sghIFNG1-EF1A-MPH	gagggcctatttcccatgattccttcatatttgcatatacgatacaaggctgttagagagataattggaattaatttgactgtaaacacaaagatattagtacaaaatacgtgacgtagaaagtaataatttcttgggtagtttgcagttttaaaattatgttttaaaatggactatcatatgcttaccgtaacttgaaagtatttcgatttcttggctttatatatcttgtggaaaggacgaaacaccggagatggtgacagataggcagttttagagctaggccaacatgaggatcacccatgtctgcagggcctagcaagttaaaataaggctagtccgttatcaacttggccaacatgaggatcacccatgtctgcagggccaagtggcaccgag…
sgRNAs placed in tandem for activation of mouse Ifng: U6-sgmIfng8-U6-sgmIfng5-EF1A-MPH	gagggcctatttcccatgattccttcatatttgcatatacgatacaaggctgttagagagataattggaattaatttgactgtaaacacaaagatattagtacaaaatacgtgacgtagaaagtaataatttcttgggtagtttgcagttttaaaattatgttttaaaatggactatcatatgcttaccgtaacttgaaagtatttcgatttcttggctttatatatcttgtggaaaggacgaaacaccgatcccgaggagccttcgatcgttttagagctaggccaacatgaggatcacccatgtctgcagggcctagcaagttaaaataaggctagtccgttatcaacttggccaacatgaggatcacccatgtctgcagggccaagtggcaccgag…
