# Supplementary material for: Precise tumor immune rewiring via synthetic CRISPRa circuits gated by concurrent gain/loss of transcription factors
Source: Nat Commun. 2022 Mar 18;13:1454. doi: 10.1038/s41467-022-29120-y (PMC8933567; doi:10.1038/s41467-022-29120-y)
Supplement: Supplementary file 6 — Source Data [file 41467_2022_29120_MOESM6_ESM.xlsx]

## Sheet: Fig. 1
	Fig. 1b
		mRNA quantiation of biological replicates
			sgNC			sgIFNG			sgIFNG+Ab
		IFNG	0.879365	0.722129	1.39851	373.663	443.133	492.399	515.488	491.061	475.087
		IRF1	1.02004	1.21074	0.769212	21.3954	13.0962	12.4164	4.71695	4.12562	4.45824
		AVE	1			436.398			493.879
			0.999999			15.636			4.43361
	Fig. 1c
			MFI HLA-ABC	Normalized
		sgNC+IgG	2714	100
		sgIfn+IgG	4395	161.938
		sgIfn+Ab	2687	99.0052
	Fig. 1d
			HLA-MFI			Normalized
		sgNC			2895	100
		sg3			4965	171.503
		sg3+1			7351	253.921
		sg3+2			6942	239.793
		sg3+4			5693	196.649
	Fig. 1e
		mRNA quantiation of biological replicates
			IFN sgNC			IFN sgIFN+CCL			CCL sgNC			CCL sgIFN+CCL
		Rela. mRNA levels	1.06367	0.856372	1.07996	410.708	335.908	283.465	1.39071	0.887438	0.721847	177.111	177.173	164.735
		AVE	1			343.36			1			173.006

## Sheet: Fig. 2
	Fig. 2b
	Fig. 2c
	Fig. 2d
		Normalized levels of activation	(-) from 2 independent Exps		IFN from 2 independent exps
		sgCon-i	0.923798	1.0762	4.97773	5.79384
		sg#4-i	0.546463	0.777561	2.47223	2.26573
		AVE	1		5.38578
			0.662012		2.36898
	Fig. 2e
	Fig. 2f
			sgCon-i				sg#4-i
			（-）	T	I	I+T	(-)	T	I	I+T
		GFP%	1.91	2.26	7.67	7	2.78	2.57	8.17	6.59
		Median	1301	1095	2329	1800	1197	902	2277	1299
		Overall	2484.91	2474.7	17863.4	12600	3327.66	2318.14	18603.1	8560.41
		Normalized levels of activation	100	99.5891	718.876	507.061	133.915	93.2887	748.642	344.496

## Sheet: Fig. 3
	Fig. 3b
		HRE activities in individual transfectants
			M1-fLuc	M2-rLuc	M1/M2		Baseline	Normalized	AVE	STDEV
		3xHRE	523613	22169	23.6192		28.174	0.838331	1	0.210084
		3xHRE	782181	22435	34.8643			1.23746
		3xHRE	886171	34033	26.0386			0.924205
		3xHRE_COCl2	2701895	14355	188.22			6.68062	8.16681	1.40766
		3xHRE_COCl2	2937579	12502	234.969			8.33991
		3xHRE_COCl2	3282772	12291	267.087			9.47992
	Fig. 3d
		PM2-Luc activity in individual transfectants
		DOX (h)	M1/M2 (fLuc/rLuc)	Normalized	AVE	STDEV
		0	67.122	0.955786	1	0.0531877
			69.187	0.985191
			74.372	1.05902
		24	4421.6	62.9615	75.1074	14.4865
			5001.55	71.2198
			6400.56	91.141
	Fig. 3e
												sgCon-i			sg#4i
											WB quantiation EGFP/GAPDH	(-)	Co	Co+D50	(-)	Co	Co+D50
												11.3114	100	67.1861	9.2339	77.4799	51.5459	Exp#1
												27.8895	100	81.33	33.2501	82.471	41.0166	Exp#2
												9.4603	100	83.6481	13.0027	81.9705	22.6768	Exp#3
												4.62148	100	57.1423	1.25953	80.4859	29.7374	Exp#4
											AVE	13.3207	100	72.3266	14.1866	80.6018	36.2442
											SEM	5.05691	0	6.23315	6.80966	1.12273	6.34645
	Fig. 3f
												sgCon-i			sg#4i
											WB quantiation EGFP/GAPDH	(-)	Co	Co+D50	(-)	Co	Co+D50
												65.2092	100	86.8253	59.4854	124.549	23.3512	Exp#1
												47.5589	100	76.6513	43.3326	103.907	60.5481	Exp#2
												65.3135	100	79.6799	41.0323	84.1204	52.1127	Exp#3
												51.1252	100	85.8119	48.3543	89.3965	61.7188	Exp#4
											AVE	57.3017	100	82.2421	48.0512	100.493	49.4327
											SEM	4.65286	0	2.44218	4.10653	9.04417	8.95327

## Sheet: Fig. 4
	Fig. 4a
	Fig. 4b
										PM2-Con		PM2-ACR
										(-)	DOX	(-)	DOX
									EGFP/GAPDH	0.468504	0.522401	0.456128	0.243584	Exp#1
										0.854942	0.761619	0.728626	0.131619	Exp#2
										1.06811	0.750103	0.615694	0.0147137	Exp#3
									Normalized	100	111.504	97.3585	51.9919
										100	89.0843	85.2252	15.3951
										100	70.2269	57.6431	1.37754
									AVE	100	90.2717	80.0756	22.9215
									SEM	0	11.9304	11.7504	15.088
	Fig. 4d
		Rela. EGFP activation (MFIx%)	A549 PM2-Con	A549 PM2-ACR	H1299 PM2-Con	H1299 PM2-ACR
		[+sgT in 3 transfectants]	15.324	2.33041	165.686	189.77
			16.3101	1.68136	271.025	244.805
			12.6471	2.28098	212.606	154.199
		Normalized against PM2-Con	103.818	15.7882	76.5509	87.6784
			110.499	11.391	125.22	113.106
			85.6824	15.4533	98.229	71.2438
		AVE	100	14.2109	100	90.676
		SEM	7.41403	1.41323	14.0774	12.1771
	Fig. 4e
		Rela. EGFP activation (MFIx%)	A549 PM2-Con	A549 PM2-ACR	KO PM2-Con	KO PM2-ACR
		Clone#1	810.24	274.35	2231.24	2719.99
		Clone#2	776.02	197.58	2882.52	1734.48
		Clone#3	1168.44	269.24	1562.22	1534.16
		Clone#4	1617.36	275.9	7357.95	4063.16
		Clone#5	790.02	265.33	1644.51	1054.79
		Clone#6	725.76	203.49	3346.54	2790.72
		Normalized against PM2-Con	82.5675	27.9576	70.3677	85.7816
			79.0803	20.1344	90.9074	54.7011
			119.07	27.4369	49.2685	48.3835
			164.817	28.1156	232.051	128.142
			80.5069	27.0384	51.8637	33.2654
			73.9585	20.7366	105.541	88.0123
		AVE	100	25.2366	100	73.0476
		SEM	14.5654	1.52821	27.8806	14.0819
	Fig. 4f

## Sheet: Fig. 5
	Fig. 5a
	Fig. 5b
			CM-treated PBMC	MFI HLA-DR	Normalized
		PM2-Con	sgNC	765	100
			sgNC+dox	703	91.8954
			sgIFN	2040	266.667
			sgIFN+dox	2107	275.425
		PM2-ACR	sgNC	710	92.8105
			sgNC+dox	732	95.6863
			sgIFN	1968	257.255
			sgIFN+dox	733	95.817
	Fig. 5c
		MTT readings normalized to sgCon+PM2Con	sgNC +ACR			sgIFN +ACR
		(-)	0.99324	1.08487	0.968808	0.809611	0.853321	0.783272
		DOX	0.871369	0.722325	0.672135	0.778367	0.678967	0.660351
		AVE	1.01564			0.815401
			0.755276			0.705895
	Fig. 5d
		EGFP levels quantiation in different gates (MFIx%, normalized)
			PM2-Con		PM2-ACRmax
			LLC gate (mCherry+)	p53 gate	LLC gate (mCherry+)	p53 gate
		Exp#1	1	0.591948	1	0.126915
		Exp#2	1	0.455105	1	0.03434
	Fig. 5e
		All circuits contain PM2-ACR	LLC sgNC			LLC sgIfn			p53 sgNC			p53 sgIfn
		Ifng	2.48874	0.336085	3.67426	1128.57	963.042	987.981	1.56415	2.1664	2.13494	18.4596	17.1939	15.7834
		Irf1	1.03069	0.824548	1.17852	12.7888	11.6901	14.3152	0.713572	0.645243	0.642767	0.953203	1.16249	1.08852
		Cdkn1a	1.48674	0.474122	1.42433	1.70339	1.95856	1.641	10.9631	11.4887	10.8951	7.21056	7.53373	9.23296
		AVE	2.16636			1026.53			1.95516			17.1456
			1.01125			12.9314			0.667194			1.06807
			1.12839			1.76765			11.1156			7.99242

## Sheet: Fig. 6
	Fig. 6c
	Tumor growth curve
		sgNC										sgIfn										p53 sgNC										p53 sgIfn
	D0	0	0	0	0	0	0	0	0	0	0	0	0	0	0	0	0	0	0	0	0	0	0	0	0	0	0	0	0	0	0	0	0	0	0	0	0	0	0	0	0
	D9	32	25.92	5.566	35.2	12.393	21.4375	4.8735	25.432	20.808	13.72	12.7575	3.179	0	0.405	2.475	4.2	12.1945	0	4.332	6.05	17.7785	0	13.824	11.76	21.4375	15.6735	27.864	13.72	37.2645	13.95	6.6125	19.7005	17.408	0	6.6125	23.976	0	18	26.6955	31.1805
	D11	55.016	37.2645	4.05	74.36	47.628	25.1125	14.297	10.9375	60.75	32.49	22.528	18.944	0	1.224	5.9535	7.406	37.926	0	14.4	13.95	24.624	2.025	27.225	10.9375	30.8025	52.272	55.225	33.6	57.6	30.118	8.75	19.456	59.643	7.776	12.152	24.624	10.368	39.2	35.7435	42.588
	D13	71.424	47.432	6.048	152.1	45.6	78.416	19.968	0	60.984	45.496	39.0165	13.95	0	4.1515	10.206	4.5125	50.625	0	20.992	12.615	45.5625	6.877	44.8695	9.216	38.4	60.016	39.2	34.4605	80.631	18.45	15.68	51.6375	72.828	11.664	31.768	51.842	28.749	79.3305	58.19	132.095
	D15	112.694	43.706	5	199.838	59.094	70	19.968	5.733	114.376	84.5325	50.43	8.5995	0	7.935	18.944	14.7175	68.952	0	18.0815	21.4375	71.25	10.5705	67.76	20.691	87.88	91.936	79.3305	78.0325	136.462	65.596	25.272	63.75	124.2	11.808	49.726	79.3305	27.216	116.058	65.596	166.093
	D17	151.552	100.602	15.8565	284.8	114.95	92.2625	32	1.21	142.97	107.648	97.344	25.272	0	18.944	19.22	23.4135	100.92	0	19.7005	32.8	94.1015	22.542	89.7345	23.8875	115.182	132.878	130.537	87.079	202.502	48.51	28.175	70.304	133.2	28.158	64.061	96.228	50.784	184.96	119.422	213.227
	Fig. 6d
	Tumor RNA analyses
		sgNC										sgIfn										p53 sgNC										p53 sgIfn
	Ifng	0.3423	0.285851	0.312805	2.50244	0.41851	2.19365	3.05958	4.93597	1.10445	0.689362	4.03714	3.71493	1.49831	0.556068	3.61334	1.05214	0.954842	6.24774	4.3269	4.51064	1.79419	1.25122	0.797377	0.454809	0.988514	1.44727	1.88339	0.529732	2.03261	1.0163	1.40769	1.5728	1.3692	1.217	1.59475	1.17555	1.32256	1.11987	1.08925	0.6846
	Stat1	0.767994	0.234745	0.517334	2.36062	0.952088	1.66921	0.999423	2.92648	1.11664	0.566115	9.50816	6.49427	6.10151	1.56826	7.25596	3.00876	3.99769	12.7212	7.35725	10.4771	1.89102	1.95771	0.762689	0.806176	1.68082	2.42699	1.68082	1.07861	2.61927	1.86499	2.14231	2.20254	1.63486	1.55743	2.51258	2.47798	0.309748	1.95771	2.06933	0.757421
	Cxcl10	0.905425	0.355191	0.561231	2.30804	0.370274	1.31646	2.18354	4.39745	0.622725	0.886791	2.52567	2.9828	1.79834	0.557354	2.56093	1.04729	1.30737	4.39745	3.67226	3.28676	2.32409	1.67791	0.66742	0.816014	1.73708	2.15348	1.4406	0.644685	2.1386	1.70133	0.672062	1.4914	1.72508	0.777366	1.71317	1.25411	1.10701	1.37237	0.844791	0.990801
	H2D1	1.06191	0.452712	0.640232	1.35347	0.92445	1.41095	1.20303	2.19872	1.28046	0.597358	2.45661	2.08012	2.16845	0.66281	1.41095	1.4012	1.45062	4.01853	2.32409	3.67226	0.298679	0.614152	0.370274	0.52003	0.715323	0.553504	0.750886	0.66742	0.799221	0.676737	0.766664	0.459032	0.690956	0.653685	0.391387	0.850667	0.357661	0.705475	1.01162	0.350301
	H2Ab1	0.465978	0.368142	0.419963	0.465978	1.81294	2.49378	1.78798	2.20127	2.1116	0.350706	6.05587	3.94038	4.31193	1.44226	4.68592	1.71515	2.17096	7.71857	4.28214	4.40253	0.632148	1.02693	0.260316	0.215885	0.762248	0.43177	1.10829	0.731198	1.65672	0.794618	1.56736	0.893992	0.938438	1.39313	1.67985	0.80571	0.912776	0.696567	1.61142	0.391839
	Cd8a	0.41972	0.456125	0.298851	1.66728	0.869043	2.34161	2.06695	3.00528	1.3449	0.667806	2.63445	2.56241	0.799683	0.413942	2.11038	0.280778	0.350503	4.74859	2.80403	2.72735	1.10765	1.2812	0.614506	0.456125	1.0479	0.610262	1.03347	0.495687	1.72608	0.957603	1.43147	0.735858	1.17895	1.57735	1.53421	1.1708	0.998269	0.970971	1.64433	0.298851
	Il2ra	0.837987	0.537747	0.549046	1.41912	0.815072	3.08442	1.71119	1.46917	0.671286	0.65293	2.27363	2.18102	2.25793	0.675955	1.57462	1.14472	1.11342	3.23777	2.85799	3.35195	1.42899	1.10573	1.07549	0.523042	1.67597	1.48968	1.44894	0.787308	1.83401	0.929805	1.52098	0.923382	1.38032	2.10672	1.80876	1.48968	1.52098	1.40932	1.10573	0.929805
	Cd69	1.18509	0.622006	0.613442	1.3333	0.416099	1.54221	1.47939	2.00694	1.03886	1.02456	2.72263	2.43682	1.21841	0.484645	1.54221	0.534033	0.982821	4.67511	3.04196	3.44618	0.843816	0.72951	0.449066	0.449066	1.13682	0.534033	1.07549	0.481297	1.48968	0.604997	1.25266	0.739694	0.873573	1.12896	0.662044	0.849685	0.787308	0.541488	0.837987	0.588453
	Gzmb	0.0941323	0.426564	0.528814	1.91964	0.747856	1.2931	2.02909	4.75958	2.20508	0.737561	4.31941	2.39634	2.44669	0.332363	3.43625	1.581	1.67114	4.82602	3.07553	4.34945	1.63675	1.32945	0.712437	0.753058	1.49571	2.77182	1.32945	0.795996	2.29872	1.23186	1.64813	1.08736	1.0216	1.46493	1.52714	1.23186	0.865037	1.52714	1.36683	0.742691
	Prf1	0.675175	0.604299	0.533416	1.23399	0.848704	1.60585	1.24258	4.83439	0.922316	0.99539	3.25652	3.74076	2.45094	0.842842	2.91467	1.73307	1.50873	4.80099	4.63746	4.76783	2.31873	3.61334	1.52979	2.10429	3.16748	5.4768	3.16748	1.75727	3.66378	2.7384	3.87268	2.46798	2.33486	3.1456	2.53737	2.7007	1.61702	2.16345	3.05958	1.06683
	Pdcd1lg1	0.657092	0.584051	1.3418	1.00289	0.584051	1.03109	1.2093	2.64665	0.719051	1.36053	3.06135	2.62837	2.06217	0.511983	2.06217	0.724053	1.36999	4.70491	3.44419	3.28107	2.43541	1.08235	1.74614	1.6292	0.982253	1.74614	0.861049	0.604648	1.65195	1.14406	1.54132	1.57371	1.01689	1.53067	1.56284	1.14406	0.873068	1.78283	1.20094	1.06008
	Cdkn1a	1.25774	1.50612	1.67114	0.877112	0.299543	0.732466	1.47512	1.32945	0.327788	4.11483	1.36683	1.2931	0.812722	0.12335	1.06499	0.387115	0.344084	2.1597	1.86714	1.82872	13.2768	2.05742	6.50177	4.69405	1.84144	6.19384	1.00754	2.42979	5.13667	3.22843	2.07173	3.83927	0.824067	1.91964	5.50535	1.95997	2.05742	2.90963	2.65891	3.50845

## Sheet: Suppl Fig. 1
	Suppl Fig. 1c
	Suppl Fig. 1d
		mRNA quantitation of biological replicates
			IFNG			IRF1
		sgNC	2.3463	2.42417	0.53706	1.06993	1.12854	0.834989
		sgIFN1	358.481	375.049	301.745	2.76184	1.82483	2.34794
		sgIFN2	328.807	263.512	263.411	2.07244	1.62573	1.55223
		sgIFN3	2065.38	2725.24	2006.79	33.7918	21.3802	12.0527
		sgIFN4	89.3017	73.6784	67.4964	1.47983	1.20327	0.918483
		Normalized to sgCon-a levels
			sgNC	sgIFNG-1	sgIFNG-2	sgIFNG-3	sgIFNG-4
		IFNG	1.32621	202.626	185.853	1167.42	50.4764
			1.37023	211.991	148.946	1540.4	41.6456
			0.303565	170.557	148.889	1134.31	38.1513
		IRF1	1.05813	2.73138	2.04958	33.419	1.46351
			1.11609	1.8047	1.6078	21.1443	1.19
			0.825778	2.32204	1.53511	11.9197	0.908352
		AVE IFNG	1	195.058	161.229	1280.71	43.4244
		AVE IRF1	1	2.28604	1.73083	22.161	1.18729
	Suppl Fig. 1e
			mRNA quantiation of biological replicates
			sgRNA	CCL21
			NC	1.01033	1.20485	1.20334
			21-1	195.849	169.619	148.882
			21-2	13.5424	12.0344	13.1622
			21-3	9.07883	13.8445	12.2277
			Normalized to sgCon-a levels
			sgNC	sgCCL21-1	sgCCL21-2	sgCCL21-3
		CCL21	0.886641	171.872	11.8845	7.96733
			1.05734	148.853	10.5611	12.1495
			1.05602	130.655	11.5508	10.7307
		AVE	1	150.46	11.3321	10.2825

## Sheet: Suppl Fig. 2
	Suppl Fig. 2b
											WB quantitation from two experiments (%, normalized to the untreated sgCon-i group)
												U6-sgTGTi		CMV-sgTGTi
												sgT (-)	sgT IFN	sgT (-)	sgT IFN
											Exp #1	71.8	11.5	73	33.6
											Exp #2	67.3	34.9	56.6	25.4
											AVE	69.55	23.2	64.8	29.5
	Suppl Fig. 2c
									WB quantitation from two experiments (%, normalized to the untreated sgCon-i group)
										CMV-sgTGTi
										sgT (-)	sgT IFN
									Exp #1	85.8	43.5
									Exp #2	76.6	48.2
										81.2	45.85
	Suppl Fig. 2e
														WB quantitation from two experiments (%)
															1xOFF				2xOFF
															sgLuc		sgOff		sgLuc		sgOff
														[+sgTGTi in all groups]	(-)	IFN	(-)	IFN	(-)	IFN	(-)	IFN
														Exp #1	100	11.5642	90.5637	66.2344	100	31.6844	103.355	103.837
														Exp #2	100	49.5468	78.3057	49.7742	100	29.9271	102.761	108.111
														AVE	100	30.5555	84.4347	58.0043	100	30.8058	103.058	105.974
	Suppl Fig. 2f
			Normalized ISRE-dCas9KRAB-Flag
		[+IFN]	CMV-sgLuc	CMV-sg#1-i
		Exp#1	100	106.07
		Exp#2	100	69.83
		AVE	100	88
	Suppl Fig. 2g
	Suppl Fig. 2h

## Sheet: Suppl Fig. 3
	Suppl Fig. 3a
	Suppl Fig. 3b
			(-)			DOX
		MDM2	1.26137	1.04285	0.695784	15.3518	15.6741	17.3457
		CDKN1A	1.32319	1.06623	0.610584	5.1511	4.99076	5.70797
		AVE	1			16.1239
			1			5.28328
	Suppl Fig. 3c
		3-unit CRISPRa (v1.1) EGFP/GAPDH quantiation
			(-)				CoCl2				CoCl2+DOX
		sgCon-i	11.3114	27.8895	9.4603	4.62148	100	100	100	100	67.1861	81.33	83.6481	57.1423
		sg#4-i	9.2339	33.2501	13.0027	1.25954	77.4799	82.471	81.9705	80.4859	51.5459	41.0166	22.6768	29.7374
		1-unit CRISPRa (v1.2) EGFP/GAPDH quantiation
			(-)				CoCl2				CoCl2+DOX50
		sgCon-i	65.2092	47.5589	65.3135	51.1252	100	100	100	100	86.8253	76.6513	79.6799	85.8119
		sg#4-i	59.4854	43.3326	41.0323	48.3543	124.549	103.907	84.1204	89.3965	23.3512	60.5481	52.1127	61.7189

## Sheet: Suppl Fig. 4
	Suppl Fig. 4a
			Relative codon preference
		All individual amino acids	Lm AcrIIA4	ACRmax
		A	0.575	1
		D	1	1
		D	0.851852	1
		D	0.851852	1
		D	0.851852	1
		D	0.851852	1
		D	1	0.851852
		E	0.724138	0.724138
		E	1	1
		E	0.724138	0.724138
		E	0.724138	1
		E	0.724138	1
		E	0.724138	0.724138
		E	0.724138	1
		E	1	1
		E	0.724138	1
		E	0.724138	0.724138
		E	0.724138	1
		E	1	1
		F	1	1
		F	1	1
		F	0.818182	1
		G	0.470588	0.735294
		G	1	1
		G	0.470588	1
		I	0.75	1
		I	0.75	1
		I	1	1
		I	1	1
		I	0.75	1
		I	0.75	1
		I	0.75	1
		I	1	1
		I	1	1
		I	1	1
		K	0.724138	1
		K	0.724138	1
		K	0.724138	1
		K	0.724138	1
		K	0.724138	1
		K	0.724138	1
		L	0.170732	1
		L	0.317073	1
		L	0.170732	1
		L	0.170732	1
		L	0.317073	1
		M	1	1
		M	1	1
		N	0.851852	1
		N	0.851852	1
		N	1	1
		N	0.851852	1
		N	0.851852	1
		N	0.851852	1
		N	1	1
		N	0.851852	1
		N	1	1
		N	0.851852	1
		N	0.851852	1
		N	1	1
		Q	1	1
		Q	0.333333	1
		Q	0.333333	1
		R	0.952381	1
		R	0.904762	0.952381
		S	0.625	1
		S	1	1
		S	0.625	1
		S	0.75	0.75
		S	0.625	1
		S	0.625	1
		S	0.75	1
		S	0.625	1
		T	0.777778	1
		T	0.333333	0.777778
		T	0.777778	1
		T	0.777778	1
		T	1	1
		V	1	1
		V	0.382979	1
		V	0.234043	1
		V	0.382979	1
		W	1	1
		Y	1	1
		Y	0.754386	1
		Y	1	1
		Y	0.754386	1
	Suppl Fig. 4b
	Suppl Fig. 4e
		Reporter activation indicated by %EGFP x MFI
			A13 PM2-Con transfectants				B16 PM2-ACRmax transfectants
		sgCtrl	1600.8	1824.1	1823.36	1765.92	1062.38	1354.08	887.04	1199.52
		sgT	108635	99852.8	101696	101756	50792.3	60255	48724.6	52536.6
		sgT + DOX 10	100663	94364.3	89308.2	98876.2	19903	26365.5	18377.7	23606
		sgT + DOX 25	120327	108638	119948	126640	8444.4	6765.49	5694.2	6671.61
		AVE sgT	102985				53077.1
		Rela. reporter activation normalized to the sgT group
			pM2-Con #13				pM2-ACRmax #16
		sgCtrl	1.5544	1.77123	1.77051	1.71474	2.00158	2.55116	1.67123	2.25996
		sgT	100	100	100	100	100	100	100	100
		sgT + DOX 10	97.7457	91.6293	86.7198	96.0104	37.4982	49.6739	34.6245	44.4749
		sgT + DOX 25	116.839	105.49	116.472	122.969	15.9097	12.7465	10.7282	12.5696
		AVE	1.70272				2.12098
			100				100
			93.0263				41.5679
			115.442				12.9885
	Suppl Fig. 4f
	Suppl Fig. 4g
			(-)			cisplatin
		CDKN1A	1.21246	0.919742	0.867796	14.4341	17.8842	15.0031
		MDM2	1.08691	1.00396	0.909131	9.74586	9.6515	7.43561
		AVE	1			15.7738
			1			8.94432
	Suppl Fig. 4h
			Rela. EGFP activation (% x MFI) in MCF7 transfectants
			sgCon-a			sgTGTa
		PM2-Con	1.33557	0.97823	0.686199	16.0208	13.5945	15.4123
		PM2-ACRmax	1.12381	1.18423	1.86439	2.12909	1.73204	2.64697
		AVE	1			15.0092
			1.39081			2.16937
	Suppl Fig. 4i

[truncated: 2 more sheets: Suppl Fig. 5, Suppl Fig. 6]
